# Supplementary material for: Elaborated pollen packaging and dispensing mechanism induced by petal architecture from a Papaveraceae species
Source: PeerJ. 2019 Jun 11;7:e7066. doi: 10.7717/peerj.7066 (PMC6568250; doi:10.7717/peerj.7066)
Supplement: Supplemental Information 1 — (A) Population. (B) Individual plant. (C) Flower characteristic. EP, external petal; LL, lateral lobe; S, stigma; ML, middle lobe. (D) Capsule with seeds showing longitudinal dehiscence. [file peerj-07-7066-s001.zip]

Archive with 11 entries (8 files):
- Dataset of figure 1/
- Dataset of figure 1/figure 1-A.JPG
- __MACOSX/
- __MACOSX/Dataset of figure 1/
- __MACOSX/Dataset of figure 1/._figure 1-A.JPG
- Dataset of figure 1/figure 1-B.JPG
- __MACOSX/Dataset of figure 1/._figure 1-B.JPG
- Dataset of figure 1/figure 1-C.JPG
- Dataset of figure 1/.DS_Store
- __MACOSX/Dataset of figure 1/._.DS_Store
- Dataset of figure 1/figure 1-D.jpg
