# Supplementary material for: Elaborated pollen packaging and dispensing mechanism induced by petal architecture from a Papaveraceae species
Source: PeerJ. 2019 Jun 11;7:e7066. doi: 10.7717/peerj.7066 (PMC6568250; doi:10.7717/peerj.7066)
Supplement: Supplemental Information 2 — (Note: Different lowercase letters indicate significant differences among the same phase at p < 0.05 levels). [file peerj-07-7066-s002.zip]

Archive with 7 entries (4 files):
- Dataset of figure 2/
- Dataset of figure 2/figure 2-a .jpg
- __MACOSX/
- __MACOSX/Dataset of figure 2/
- __MACOSX/Dataset of figure 2/._figure 2-a .jpg
- Dataset of figure 2/figure 2-b.xlsx
- __MACOSX/Dataset of figure 2/._figure 2-b.xlsx
