# Supplementary material for: Elaborated pollen packaging and dispensing mechanism induced by petal architecture from a Papaveraceae species
Source: PeerJ. 2019 Jun 11;7:e7066. doi: 10.7717/peerj.7066 (PMC6568250; doi:10.7717/peerj.7066)
Supplement: Supplemental Information 2 — (Note: Different lowercase letters indicate significant differences among the same phase at p < 0.05 levels). [file peerj-07-7066-s002.zip › Dataset of figure 2/figure 2-b.xlsx]

## Sheet: Sheet1
The relative height among stamen, stigma and middle lobe.
	Phase I			Phase II			Phase III			Phase IV
repetition	stamen	stigma	middle lobe	stamen	stigma	middle lobe	stamen	stigma	middle lobe	stamen	stigma	middle lobe
1	3.833	5.026	4.185	5.092	7.364	7.301	5.673	8.432	8.643	5.025	9.034	7.954
2	4.183	5.174	5.098	5.257	7.1	7.736	5.648	8.165	10.022	4.96	9.917	7.644
3	4.182	5.075	4.325	5.342	7.619	6.715	6.641	8.081	8.4	6.629	8.205	6.508
4	4.723	4.059	4.215	6.12	6.419	6.835	5.714	7.982	8.845	5.503	8.228	7.285
5	3.584	5.567	5.196	6.105	6.671	6.314	6.369	8.2	9.587	6.092	7.225	8.9
6	4.234	4.462	5.003	7.026	5.586	6.32	5.919	7.426	8.651	6.403	10.869	7.7
7	3.448	3.612	4.632	7.036	5.2	6.565	5.272	8.151	9.032	6.773	9.33	8.943
8	5.263	4.352	5.126	5.512	7.166	6.228	7.645	9.082	8.428	7.252	10.789	8.275
9	5.182	3.231	3.982	5.281	7.254	8.014	7.331	7.968	7.821	5.562	8.173	9.066
10	4.324	4.278	4.239	6.112	6.921	7.097	6.442	8.221	9.578	6.016	11.792	8.94
mean	4.296	4.484	4.6	5.888	6.73	6.912	6.265	8.171	8.9	6.021	9.356	8.122
SE	0.194	0.232	0.147	0.223	0.249	0.195	0.244	0.131	0.21	0.24	0.462	0.271
