# Supplementary material for: Elaborated pollen packaging and dispensing mechanism induced by petal architecture from a Papaveraceae species
Source: PeerJ. 2019 Jun 11;7:e7066. doi: 10.7717/peerj.7066 (PMC6568250; doi:10.7717/peerj.7066)
Supplement: Supplemental Information 3 — (A) After anthers dehiscence, most of the pollen grains were wrapped in the pouched middle lobe; (B) Three hours after middle lobes wrapped pollen, the middle lobe started to curl outward from the edge to form a gap and release a part of the pollen; (C) Eight hours after flowers start curling outward, the middle lobe is deflexed backward and releases all the pollen (the picture shows the back of the inner petal). [file peerj-07-7066-s003.zip]

Archive with 11 entries (8 files):
- Dataset of figure 3/
- Dataset of figure 3/figure 3-B.JPG
- __MACOSX/
- __MACOSX/Dataset of figure 3/
- __MACOSX/Dataset of figure 3/._figure 3-B.JPG
- Dataset of figure 3/figure 3-A.JPG
- __MACOSX/Dataset of figure 3/._figure 3-A.JPG
- Dataset of figure 3/.DS_Store
- __MACOSX/Dataset of figure 3/._.DS_Store
- Dataset of figure 3/figure 3- C.JPG
- __MACOSX/Dataset of figure 3/._figure 3- C.JPG
