# Supplementary material for: Elaborated pollen packaging and dispensing mechanism induced by petal architecture from a Papaveraceae species
Source: PeerJ. 2019 Jun 11;7:e7066. doi: 10.7717/peerj.7066 (PMC6568250; doi:10.7717/peerj.7066)
Supplement: Supplemental Information 4 — (Note: Different lowercase letters indicate significant differences among different treatments at p < 0.05 levels). [file peerj-07-7066-s004.zip]

Archive with 5 entries (2 files):
- Dataset of figure 4/
- Dataset of figure 4/figure 4.xlsx
- __MACOSX/
- __MACOSX/Dataset of figure 4/
- __MACOSX/Dataset of figure 4/._figure 4.xlsx
