# Supplementary material for: Elaborated pollen packaging and dispensing mechanism induced by petal architecture from a Papaveraceae species
Source: PeerJ. 2019 Jun 11;7:e7066. doi: 10.7717/peerj.7066 (PMC6568250; doi:10.7717/peerj.7066)
Supplement: Supplemental Information 4 — (Note: Different lowercase letters indicate significant differences among different treatments at p < 0.05 levels). [file peerj-07-7066-s004.zip › Dataset of figure 4/figure 4.xlsx]

## Sheet: Sheet1
Attraction of the floral characteristics to pollinators（visiting numbers）time:12:00-14:00 （the first day）						Attraction of the floral characteristics to pollinators（visiting frequency） time: 12:00-14:00 （the first day）
the first day	nature	without stamnes	without lateral lobes	without middle lobes		the first day	nature	without stamnes	without lateral lobes	without middle lobes
1	95	65	12	11		1	3.16667	2.16667	0.4	0.366667
2	80	70	18	8		2	2.66667	2.33333	0.6	0.266667
3	78	60	11	7		3	2.6	2	0.366667	0.233333
4	80	66	7	15		4	2.66667	2.2	0.233333	0.5
5	90	60	10	16		5	3	2	0.333333	0.533333
6	92	74	18	9		6	3.06667	2.46667	0.6	0.3
7	84	59	15	10		7	2.8	1.96667	0.5	0.333333
8	88	60	16	14		8	2.93333	2	0.533333	0.466667
9	75	71	12	12		9	2.5	2.36667	0.4	0.4
10	88	65	11	8		10	2.93333	2.16667	0.366667	0.266667
						mean	2.83	2.17	0.43	0.37
						SE	0.22	0.18	0.12	0.11
Attraction of the floral characteristics to pollinators （visiting numbers） time: 12:00-14:00 （the second day）						Attraction of the floral characteristics to pollinators （visiting frequency） time :12:00-14:00 （the second day）
the second day	nature	without stamnes	without lateral lobes	without middle lobes		the second day	nature	without stamnes	without lateral lobes	without middle lobes
1	83	85	12	6		1	2.76667	2.83333	0.4	0.2
2	80	68	28	8		2	2.66667	2.26667	0.933333	0.266667
3	78	74	17	7		3	2.6	2.46667	0.566667	0.233333
4	80	89	17	12		4	2.66667	2.96667	0.566667	0.4
5	84	78	10	16		5	2.8	2.6	0.333333	0.533333
6	91	85	18	9		6	3.03333	2.83333	0.6	0.3
7	79	65	24	8		7	2.63333	2.16667	0.8	0.266667
8	80	80	16	8		8	2.66667	2.66667	0.533333	0.266667
9	75	81	18	10		9	2.5	2.7	0.6	0.333333
10	70	75	20	6		10	2.33333	2.5	0.666667	0.2
						mean	2.67	2.6	0.6	0.3
						SE	0.18	0.25	0.17	0.1
Attraction of the floral characteristics to pollinators （visiting numbers） time: 12:00-14:00 （the third day）						Attraction of the floral characteristics to pollinators（visiting frequency） time: 12:00-14:00 （the third day）
the third day	nature	without stamnes	without lateral lobes	without middle lobes		the third day	nature	without stamnes	without lateral lobes	without middle lobes
1	81	60	11	5		1	2.7	2	0.366667	0.166667
2	80	58	9	6		2	2.66667	1.93333	0.3	0.2
3	78	69	10	7		3	2.6	2.3	0.333333	0.233333
4	80	60	7	10		4	2.66667	2	0.233333	0.333333
5	84	54	10	9		5	2.8	1.8	0.333333	0.3
6	90	70	8	7		6	3	2.33333	0.266667	0.233333
7	79	63	14	8		7	2.63333	2.1	0.466667	0.266667
8	69	51	13	6		8	2.3	1.7	0.433333	0.2
9	71	60	8	8		9	2.36667	2	0.266667	0.266667
10	68	55	20	4		10	2.26667	1.83333	0.666667	0.133333
						mean	2.6	2	0.37	0.23
						SE	0.23	0.2	0.13	0.06
	Attraction of the floral characteristics to pollinators （visiting frequency） time: 12:00-14:00 (mean)
	days	nature	without stamnes	without lateral lobes	without middle lobes
	1	2.83	2.17	0.43	0.37
	2	2.67	2.6	0.6	0.3
	3	2.6	2	0.37	0.23
	mean	2.7	2.26	0.47	0.3
	SE	0.07	0.18	0.07	0.04
