# Supplementary material for: Elaborated pollen packaging and dispensing mechanism induced by petal architecture from a Papaveraceae species
Source: PeerJ. 2019 Jun 11;7:e7066. doi: 10.7717/peerj.7066 (PMC6568250; doi:10.7717/peerj.7066)
Supplement: Supplemental Information 5 — (A) Foraging behavior I: pollinator collects the pollen from the closed middle lobes; (B) Foraging behavior II: pollinator sticking its body into the corolla to suck nectar when middle lobe deflexed. [file peerj-07-7066-s005.zip]

Archive with 7 entries (4 files):
- Dataset of figure 5/
- Dataset of figure 5/figure 5-B.JPG
- __MACOSX/
- __MACOSX/Dataset of figure 5/
- __MACOSX/Dataset of figure 5/._figure 5-B.JPG
- Dataset of figure 5/figure 5-A.JPG
- __MACOSX/Dataset of figure 5/._figure 5-A.JPG
