# Supplementary material for: Elaborated pollen packaging and dispensing mechanism induced by petal architecture from a Papaveraceae species
Source: PeerJ. 2019 Jun 11;7:e7066. doi: 10.7717/peerj.7066 (PMC6568250; doi:10.7717/peerj.7066)
Supplement: Supplemental Information 6 [file peerj-07-7066-s006.zip › 3.1.1 and 3.1.2.xlsx]

## Sheet: flowers of inflorescence
	flower numbers
1	8
2	6
3	9
4	10
5	6
6	8
7	10
8	8
9	7
10	6
11	13
12	14
13	14
14	12
15	12
16	11
17	10
18	7
19	8
20	6
21	9
22	10
23	10
24	7
25	10
26	9
27	10
28	11
29	12
30	14
31	14
32	11
33	9
34	8
35	8
36	6
37	14
38	6
39	7
40	14
41	12
42	11
43	11
44	10
45	9
46	13
47	10
48	12
49	11
50	10
51	9
52	7
53	8
54	10
55	12
56	11
57	8
58	13
59	9
60	11
61	10
62	9
63	8
64	6
65	14
66	13
67	12
68	9
69	11
70	14
71	9
72	11
73	8
74	9
75	10
76	11
77	6
78	8
79	14
80	12
81	13
82	9
83	13
84	13
85	14
86	11
87	9
88	8
89	11
90	10

## Sheet: flower longevity
	flower longevity(d) (sunny days ) day 1	day 2	day 3	flower longevity(d) (rainy days ) day 1	day 2	day 3
1	2	2	2	2	2	3
2	2	1	2	4	3	2
3	2	1	1	3	4	2
4	1	2	2	3	2	4
5	2	2	2	4	4	3
6	1	2	1	2	3	3
7	1	2	1	4	4	2
8	2	2	2	3	2	2
9	2	2	2	4	4	4
10	2	1	1	4	3	3
11	1	2	1	4	3	2
12	2	2	1	2	3	2
13	2	1	2	3	4	3
14	2	2	1	2	2	4
15	2	2	1	2	4	2
16	1	2	2	4	2	4
17	1	2	2	3	4	3
18	1	1	1	4	3	4
19	2	2	2	2	4	2
20	2	2	1	3	2	2
21	2	2	2	4	2	3
22	1	2	2	3	2	3
23	2	1	1	4	3	4
24	1	2	1	4	4	2
25	1	2	2	3	3	3
26	1	1	1	3	3	4
27	2	2	2	4	3	2
28	2	2	2	4	2	2
29	1	1	2	3	4	2
30	1	2	1	4	2	4
31	1	2	2	2	3	3
32	2	1	1	4	4	4
33	2	1	2	3	2	2
34	2	1	1	3	3	3
35	2	2	2	2	4	4
36	1	2	2	2	2	2
37	1	2	2	3	4	4
38	2	2	2	4	3	2
39	1	1	1	4	4	3
40	2	1	2	2	2	4
41	1	2	2	2	2	2
42	1	2	2	2	4	2
43	2	2	1	4	3	2
44	1	1	1	2	3	4
45	1	2	2	3	4	4
46	2	2	2	4	2	2
47	2	2	2	3	3	4
48	2	1	1	4	3	3
49	1	1	2	2	4	4
50	1	1	2	3	3	2
51	1	2	1	4	4	2
52	2	2	2	4	2	3
53	1	2	2	3	4	3
54	2	2	2	3	3	3
55	1	1	2	2	2	2
56	1	1	2	4	3	4
57	2	2	1	2	4	4
58	2	1	2	3	2	3
59	2	2	2	2	3	4
60	2	1	2	3	4	2
61	1	2	1	4	2	3
62	2	2	2	2	3	4
63	1	2	2	3	4	2
64	1	2	2	4	2	3
65	1	2	1	3	4	4
66	1	2	2	4	3	2
67	1	1	2	2	4	2
68	2	2	2	4	2	3
69	2	2	2	4	3	4
70	1	2	1	3	3	2
71	1	2	2	2	4	2
72	2	1	2	4	2	2
73	1	2	2	4	4	4
74	2	1	1	3	3	3
75	2	1	2	3	4	3
76	2	2	2	2	4	3
77	1	2	2	4	2	4
78	1	2	1	2	4	2
79	2	1	2	2	2	4
80	2	2	2	4	3	2
81	1	2	1	3	4	3
82	2	2	2	3	4	4
83	1	1	2	2	2	2
84	2	2	1	4	4	4
85	2	2	2	4	2	2
86	1	2	2	2	3	3
87	1	1	2	3	2	4
88	2	2	2	2	2	2
89	2	2	1	4	3	4
90	2	2	1	3	2	2

## Sheet: opening time
	opening time (sunny days) day one	day two	day three
1	09:35:00	09:47:00	12:50:00
2	10:12:00	09:38:00	09:32:00
3	09:45:00	10:02:00	10:29:00
4	09:30:00	10:25:00	10:16:00
5	09:55:00	10:09:00	10:26:00
6	10:22:00	09:30:00	09:57:00
7	10:05:00	11:22:00	10:20:00
8	09:40:00	10:12:00	13:35:00
9	09:45:00	10:05:00	10:04:00
10	09:12:00	09:50:00	10:28:00
11	09:47:00	09:42:00	09:37:00
12	10:20:00	10:22:00	10:14:00
13	09:55:00	10:08:00	09:47:00
14	10:16:00	09:30:00	09:38:00
15	10:28:00	09:55:00	10:17:00
16	10:03:00	10:22:00	09:41:00
17	09:37:00	09:55:00	09:58:00
18	10:28:00	10:15:00	09:35:00
19	09:55:00	10:05:00	10:21:00
20	10:30:00	09:43:00	10:05:00
21	11:35:00	09:45:00	09:50:00
22	10:14:00	10:26:00	09:51:00
23	10:01:00	09:56:00	10:11:00
24	10:03:00	10:30:00	10:16:00
25	09:42:00	11:35:00	10:51:00
26	10:12:00	10:14:00	10:16:00
27	09:45:00	10:09:00	10:08:00
28	10:44:00	10:03:00	10:13:00
29	09:35:00	09:43:00	09:37:00
30	10:17:00	10:15:00	09:48:00
31	10:15:00	09:52:00	10:03:00
32	09:50:00	09:45:00	09:55:00
33	09:45:00	10:21:00	10:21:00
34	10:21:00	09:37:00	10:19:00
35	09:54:00	10:28:00	10:25:00
36	09:03:00	09:55:00	09:50:00
37	09:53:00	10:30:00	09:42:00
38	10:26:00	10:23:00	10:02:00
39	09:52:00	10:00:00	10:18:00
40	10:03:00	10:28:00	10:12:00
41	09:44:00	09:51:00	10:00:00
42	10:21:00	10:14:00	09:33:00
43	10:45:00	10:02:00	10:45:00
44	09:35:00	10:03:00	10:17:00
45	10:13:00	09:47:00	09:45:00
46	10:12:00	10:21:00	10:10:00
47	09:45:00	10:45:00	09:54:00
48	09:33:00	09:35:00	09:30:00
49	10:14:00	10:13:00	09:35:00
50	10:19:00	10:28:00	10:22:00
51	09:52:00	09:49:00	10:15:00
52	10:23:00	10:30:00	09:40:00
53	10:00:00	09:55:00	10:09:00
54	10:28:00	10:07:00	10:28:00
55	09:49:00	09:36:00	09:59:00
56	10:30:00	09:50:00	10:14:00
57	09:57:00	10:07:00	09:50:00
58	10:07:00	10:45:00	10:03:00
59	10:11:00	09:37:00	09:53:00
60	09:31:00	09:38:00	10:56:00
61	09:55:00	10:07:00	09:52:00
62	10:17:00	09:41:00	10:33:00
63	10:45:00	09:48:00	09:35:00
64	09:37:00	09:12:00	10:23:00
65	09:38:00	09:40:00	10:16:00
66	10:12:00	10:20:00	09:56:00
67	10:25:00	09:55:00	09:40:00
68	09:59:00	10:30:00	09:57:00
69	09:30:00	09:57:00	10:08:00
70	10:52:00	10:07:00	09:37:00
71	11:45:00	10:20:00	10:22:00
72	09:38:00	09:31:00	09:55:00
73	09:59:00	10:30:00	09:50:00
74	10:02:00	10:21:00	10:25:00
75	10:15:00	10:28:00	10:30:00
76	10:30:00	10:21:00	09:39:00
77	09:32:00	10:01:00	10:25:00
78	09:35:00	09:03:00	09:49:00
79	13:45:00	11:25:00	09:30:00
80	10:03:00	10:45:00	09:46:00
81	10:21:00	09:38:00	09:50:00
82	10:21:00	10:09:00	10:17:00
83	10:05:00	09:52:00	12:55:00
84	09:50:00	10:12:00	09:47:00
85	09:42:00	10:15:00	10:05:00
86	10:22:00	09:39:00	10:28:00
87	10:08:00	09:40:00	10:03:00
88	09:30:00	10:25:00	10:15:00
89	09:55:00	10:20:00	10:09:00
90	10:22:00	09:39:00	09:50:00

## Sheet: middle lobe start to curl outwa
	(sunny days) natural conditions	day two	day three	(rainy days) natural conditions	day two	day three	(sunny days) bagging	day two	day three	(rainy days) bagging	day two	day three
1	12:35:00	12:45:00	12:50:00	18:30:00	14:54:00	16:45:00	13:25:00	14:37:00	14:50:00	second day 9:35:00	18:31:00	19:06:00
2	13:14:00	13:26:00	12:55:00	17:41:00	15:22:00	15:50:00	14:40:00	14:06:00	15:44:00	18:40:00	19:35:00	second day 10:12:00
3	13:01:00	12:56:00	13:11:00	18:10:00	17:16:00	17:20:00	15:05:00	15:18:00	14:31:00	19:25:00	20:06:00	18:35:00
4	13:19:00	13:25:00	13:15:00	15:17:00	16:29:00	19:12:00	14:22:00	15:50:00	15:15:00	second day 10:38:00	second day 9:44:00	19:19:00
5	12:47:00	12:48:00	12:03:00	14:47:00	18:18:00	17:28:00	14:04:00	14:28:00	15:03:00	18:27:00	second day 9:51:00	second day 10:00:00
6	12:50:00	12:33:00	12:53:00	18:05:00	17:30:00	18:24:00	14:28:00	14:39:00	15:34:00	19:06:00	18:52:00	18:12:00
7	12:52:00	13:00:00	12:56:00	16:25:00	second day 10:00:00	14:56:00	14:12:00	16:00:00	14:56:00	second day 8:28:00	19:00:00	19:28:00
8	13:25:00	13:45:00	13:25:00	17:22:00	15:15:00	17:22:00	15:30:00	13:45:00	15:12:00	18:34:00	second day 10:12:00	second day 10:20:00
9	12:33:00	12:35:00	13:30:00	18:33:00	16:20:00	16:31:00	18:03:00	14:35:00	14:30:00	17:31:00	18:50:00	18:35:00
10	13:14:00	13:13:00	12:35:00	15:41:00	17:31:00	16:27:00	14:41:00	15:13:00	16:05:00	19:15:00	19:10:00	20:10:00

## Sheet: middle lobe deflexed backward
	(sunny days) natural conditions	day two	day three	(rainy days) natural conditions	day two	day three	(sunny days) bagging	day two	day three	(rainy days) bagging	day two	day three
1	20:42:00	20:40:00	20:53:00	second day 10:55:00	second day 10:12:00	20:47:00	21:25:00	20:37:00	21:50:00	second day 11:35:00	second day 10:22:00	second day 11:23:00
2	20:41:00	20:46:00	20:58:00	20:51:00	second day 10:35:00	20:50:00	second day 10:15:00	second day 9:11:00	second day 9:12:00	second day 12:08:00	second day 12:30:00	second day 9:35:00
3	21:01:00	21:16:00	21:11:00	second day 9:48:00	second day 9:20:00	second day 10:30:00	21:05:00	second day 8:05:00	second day 9:38:00	second day 9:55:00	second day 13:05:00	second day 10:47:00
4	21:45:00	20:52:00	21:15:00	second day 11:02:00	second day 10:51:00	second day 9:53:00	second day 11:03:00	second day 9:50:00	second day 10:20:00	second day 9:27:00	second day 9:24:00	second day 12:39:00
5	21:20:00	21:18:00	21:03:00	second day 9:03:00	second day 11:22:00	second day 9:12:00	second day 9:25:00	second day 11:02:00	21:03:00	second day 10:23:00	second day 10:31:00	second day 10:15:00
6	20:50:00	20:53:00	20:53:00	19:51:00	second day 9:30:00	20:55:00	second day 8:20:00	second day 9:07:00	second day 9:35:00	second day 10:51:00	second day 9:03:00	second day 11:17:00
7	20:55:00	21:00:00	21:16:00	20:46:00	second day 12:04:00	second day 10:02:00	21:19:00	second day 9:15:00	21:56:00	second day 9:20:00	second day 11:28:00	second day 9:22:00
8	20:44:00	21:45:00	21:25:00	second day 8:23:00	21:15:00	second day 9:35:00	second day 8:29:00	21:45:00	second day 11:05:00	second day 10:30:00	second day 10:57:00	second day 10:09:00
9	20:33:00	20:55:00	20:36:00	second day 10:31:00	21:20:00	second day 9:11:00	second day 9:05:00	21:31:00	second day 10:03:00	second day 12:55:00	second day 11:09:00	second day 10:11:00
10	21:14:00	21:13:00	21:25:00	second day 11:00:00	second day 10:04:00	21:28:00	second day 9:53:00	21:23:00	second day 9:55:00	second day 12:03:00	second day 10:34:00	second day 9:05:00
