# Supplementary material for: Elaborated pollen packaging and dispensing mechanism induced by petal architecture from a Papaveraceae species
Source: PeerJ. 2019 Jun 11;7:e7066. doi: 10.7717/peerj.7066 (PMC6568250; doi:10.7717/peerj.7066)
Supplement: Supplemental Information 7 [file peerj-07-7066-s007.zip › Dataset of figure 6/figure 6.xlsx]

## Sheet: Sheet1
visiting numbers/h
days	8:00-9:00	9:00-10:00	10:00-11:00	11:00-12:00	12:00-13:00	13:00-14:00	14:00-15:00	15:00-16:00	16:00-17:00	17:00-18:00	18:00-19:00	19:00-20:00	20:00-21:00
1	1	6	13	35	108	64	10	8	26	19	35	85	6
2	1	8	6	28	132	48	5	7	37	10	36	79	2
3	1	4	11	30	102	50	6	6	36	10	25	70	4
mean	1	6	10	31	114	54	7	7	33	13	32	78	4
visiting frequency/h
days	8:00-9:00	9:00-10:00	10:00-11:00	11:00-12:00	12:00-13:00	13:00-14:00	14:00-15:00	15:00-16:00	16:00-17:00	17:00-18:00	18:00-19:00	19:00-20:00	20:00-21:00
1	1	6	13	35	108	64	10	8	26	19	35	85	6
frequency	0.03125	0.1875	0.40625	1.09375	3.375	2	0.3125	0.25	0.8125	0.59375	1.09375	2.65625	0.1875
2	1	8	6	28	132	48	5	7	37	10	36	79	2
frequency	0.03125	0.25	0.1875	0.875	4.125	1.5	0.15625	0.21875	1.15625	0.3125	1.125	2.46875	0.0625
3	1	4	11	30	102	50	6	6	36	10	25	70	4
frequency	0.03125	0.125	0.34375	0.9375	3.1875	1.5625	0.1875	0.1875	1.125	0.3125	0.78125	2.1875	0.125
mean	0.03125	0.1875	0.3125	0.96875	3.5625	1.6875	0.21875	0.21875	1.03125	0.40625	1	2.4375	0.125
SE	0	0.04	0.07	0.07	0.29	0.16	0.05	0.02	0.11	0.09	0.11	0.14	0.04
