# Supplementary material for: Elaborated pollen packaging and dispensing mechanism induced by petal architecture from a Papaveraceae species
Source: PeerJ. 2019 Jun 11;7:e7066. doi: 10.7717/peerj.7066 (PMC6568250; doi:10.7717/peerj.7066)
Supplement: Supplemental Information 8 [file peerj-07-7066-s008.zip]

Archive with 7 entries (4 files):
- Dataset of table 1/
- Dataset of table 1/.DS_Store
- __MACOSX/
- __MACOSX/Dataset of table 1/
- __MACOSX/Dataset of table 1/._.DS_Store
- Dataset of table 1/table 1.xlsx
- __MACOSX/Dataset of table 1/._table 1.xlsx
