# Supplementary material for: Elaborated pollen packaging and dispensing mechanism induced by petal architecture from a Papaveraceae species
Source: PeerJ. 2019 Jun 11;7:e7066. doi: 10.7717/peerj.7066 (PMC6568250; doi:10.7717/peerj.7066)
Supplement: Supplemental Information 8 [file peerj-07-7066-s008.zip › Dataset of table 1/table 1.xlsx]

## Sheet: 1
the numbers of pollen grain by 5 μl （N）						Middle lobes retained, under natures, after a single visit by foraging behavior I，the numbers of pollen grains remained in floral organs						with middle lobes, under natures, after a single visit by foraging behavior I，the numbers of pollen grains taken away in floral organs
repetition	anther	middle lobe	corolla	stigma		repetition	anther	middle lobe	corolla	stigma		repetition	anther	middle lobe	stigma	corolla
1	32	282	24	10		1	6400	56400	4800	2000		1	\	6120	880	\
2	32	285	28	10		2	6400	57000	5600	2000		2	\	5520	880	\
3	36	278	23	12		3	7200	55600	4600	2400		3	\	6920	480	\
4	40	271	24	9		4	8000	54200	4800	1800		4	\	8320	1080	\
5	28	277	25	12		5	5600	55400	5000	2400		5	\	7120	480	\
6	28	274	31	11		6	5600	54800	6200	2200		6	\	7720	680	\
7	32	269	20	12		7	6400	53800	4000	2400		7	\	8720	480	\
8	36	275	23	11		8	7200	55000	4600	2200		8	\	7520	680	\
9	28	278	22	12		9	5600	55600	4400	2400		9	\	6920	480	\
10	32	278	23	10		10	6400	55600	4600	2000		10	\	6920	880	\
						mean ± SE	6480±252	55340 ± 301	4860 ± 198	2180 ± 70		mean ± SE		7180± 301	700± 70
the numbers of pollen grain by 5 μl （N）			strategy of pollen allocation (N）			The number of pollen dropped in the corolla after a single visit by foraging behavior I
repetition	corolla		repetition	corolla		repetition	corolla
1	16		1	3200		1	1600
2	14		2	2800		2	2800
3	14		3	2800		3	1800
4	11		4	2200		4	2600
5	18		5	3600		5	1400
6	12		6	2400		6	3800
7	10		7	2000		7	2000
8	9		8	1800		8	2800
9	13		9	2600		9	1800
10	10		10	2000		10	2600
			mean ± SE	2540±181		mean ± SE	2320 ±231
the numbers of pollen grain by 5 μl （N）						Middle lobes retained, under natures, after a single visit by foraging behavior II，the numbers of pollen grains remained in floral organs						with middle lobes, under natures, after a single visit by foraging behavior II，the numbers of pollen grains taken away in floral organs
repetition	anther	middle lobe	corolla	stigma		repetition	anther	middle lobe	corolla	stigma		repetition	anther	middle lobe	stigma	corolla
1	30	282	20	9		1	6000	56400	4000	1800		1	480	6120	1080	\
2	30	289	16	7		2	6000	57800	3200	1400		2	480	4720	1480	\
3	29	288	19	8		3	5800	57600	3800	1600		3	680	4920	1280	\
4	29	278	15	7		4	5800	55600	3000	1400		4	680	6920	1480	\
5	28	281	20	8		5	5600	56200	4000	1600		5	880	6320	1280	\
6	27	284	18	9		6	5400	56800	3600	1800		6	1080	5720	1080	\
7	30	294	14	7		7	6000	58800	2800	1400		7	480	3720	1480	\
8	28	280	18	10		8	5600	56000	3600	2000		8	880	6520	880	\
9	26	292	17	6		9	5200	58400	3400	1200		9	1280	4120	1680	\
10	27	293	14	7		10	5400	58600	2800	1400		10	1080	3920	1480	\
						mean ± SE	5680 ± 90	57220 ± 369	3420 ± 144	1560 ± 78		mean ± SE	800± 90	5300± 369	1320± 78
the numbers of pollen grains in every organ=the number of pollen grains with 5μl*2000/10
the numbers of pollen grain by 5 μl （N）			strategy of pollen allocation (N）			The number of pollen dropped in the corolla after a single visit by foraging behavior I I
repetition	corolla		repetition	corolla		repetition	corolla
1	16		1	3200		1	800
2	14		2	2800		2	400
3	14		3	2800		3	1000
4	11		4	2200		4	800
5	18		5	3600		5	400
6	12		6	2400		6	1200
7	10		7	2000		7	800
8	9		8	1800		8	1800
9	13		9	2600		9	800
10	10		10	2000		10	800
			mean ± SE	2540±181		mean ± SE	880 ± 131
the numbers of pollen grain by 5 μl （N）						without middle lobe, the pollen grains allocation strategy of floral organs						without middlel lobes, the number of pollen dropped in the corolla after a single visit by pollinators
repetition	anther	corolla	stigma			repetition	anther	corolla	stigma			repetition	corolla
1	346	19	\			1	69200	3800	\			1	5800
2	356	15	\			2	71200	3000	\			2	6400
3	345	13	\			3	69000	2600	\			3	6000
4	347	21	\			4	69400	4200	\			4	4200
5	355	14	\			5	71000	2800	\			5	5200
6	356	17	\			6	71200	3400	\			6	6800
7	366	11	\			7	73200	2200	\			7	5800
8	373	16	\			8	74600	3200	\			8	6400
9	360	14	\			9	72000	2800	\			9	5400
10	358	15	\			10	71600	3000	\			10	4800
						mean ± SE	71240 ±562	3100± 184				mean ± SE	5680 ± 252
the numbers of pollen grains in every organ=the number of pollen grains with 5μl*2000/10
the numbers of pollen grain by 5 μl （N）						without middle lobe, after a single visit by pollinators, the numbers of pollen grains remained in floral organs						without middle lobe, after a single visit by pollinators, the numbers of pollen grains taken away in floral organs
repetition	anther	corolla	stigma			repetition	anther	corolla	stigma			repetition	anther	middle lobe	stigma	corolla
1	296	48	0			1	59200	9600	\			1	12040	\	\	\
2	311	47	0			2	62200	9400	\			2	9040	\	\	\
3	295	43	0			3	59000	8600	\			3	12240	\	\	\
4	297	42	0			4	59400	8400	\			4	11840	\	\	\
5	305	40	0			5	61000	8000	\			5	10240	\	\	\
6	306	51	0			6	61200	10200	\			6	10040	\	\	\
7	318	40	0			7	63600	8000	\			7	7640	\	\	\
8	323	48	0			8	64600	9600	\			8	6640	\	\	\
9	310	41	0			9	62000	8200	\			9	9240	\	\	\
10	308	39	0			10	61600	7800	\			10	9640	\	\	\
						mean ± SE	61380 ± 586	8780 ± 267					9860± 586
the numbers of pollen grains in every organ=the number of pollen grains with 5μl*2000/10

## Sheet: 2
the number of pollen grains with 5μl (N）(five repetitions)							the number of pollen grains with 5μl (N）			the number of pollen grains in a single flower (N)
plant	1	2	3	4	5		plants	pollen numbers (mean)		plants	pollen numbers
1	31	50	39	37	44		1	40		1	80400
1	38	35	20	28	33		1	31		1	61600
1	51	38	42	30	31		1	38		1	76800
2	48	40	35	46	55		2	45		2	89600
2	25	33	46	41	30		2	35		2	70000
2	41	35	30	39	40		2	37		2	74000
3	57	40	46	39	41		3	45		3	89200
3	28	30	32	21	41		3	30		3	60800
3	50	42	40	47	33		3	42		3	84800
4	38	37	48	30	44		4	39		4	78800
4	35	31	27	38	20		4	30		4	60400
4	43	33	47	28	50		4	40		4	80400
5	31	40	45	29	44		5	38		5	75600
5	28	36	44	40	38		5	37		5	74400
5	48	60	35	44	46		5	47		5	93200
6	30	45	49	46	35		6	41		6	82000
6	39	36	30	31	29		6	33		6	66000
6	35	42	47	36	41		6	40		6	80400
7	41	46	45	37	42		7	42		7	84400
7	29	33	35	29	35		7	32		7	64400
7	36	45	33	32	41		7	37		7	74800
8	36	38	44	43	41		8	40		8	80800
8	35	36	38	40	31		8	36		8	72000
8	47	49	55	46	50		8	49		8	98800
9	22	33	31	27	30		9	29		9	57200
9	42	31	37	40	43		9	39		9	77200
9	31	34	45	39	42		9	38		9	76400
10	30	35	37	25	28		10	31		10	62000
10	40	41	33	59	61		10	47		10	93600
10	40	45	33	31	42		10	38		10	76400
11	52	40	55	41	60		11	50		11	99200
11	50	41	33	36	31		11	38		11	76400
11	35	28	40	27	31		11	32		11	64400
12	31	35	41	47	30		12	37		12	73600
12	40	33	34	48	41		12	39		12	78400
12	42	45	30	38	40		12	39		12	78000
13	20	20	30	35	25		13	26		13	52000
13	40	34	42	45	51		13	42		13	84800
13	28	41	35	44	31		13	36		13	71600
14	36	40	41	33	31		14	36		14	72400
14	21	20	25	38	37		14	28		14	56400
14	37	39	42	31	30		14	36		14	71600
15	36	38	39	30	32		15	35		15	70000
15	30	35	31	33	38		15	33		15	66800
15	35	44	51	42	33		15	41		15	82000
16	37	28	30	38	40		16	35		16	69200
16	40	41	51	58	50		16	48		16	96000
16	31	26	30	30	35		16	30		16	60800
17	31	35	42	43	40		17	38		17	76400
17	38	43	31	33	41		17	37		17	74400
17	26	35	36	27	30		17	31		17	61600
18	47	41	40	50	38		18	43		18	86400
18	38	41	39	44	35		18	39		18	78800
18	32	30	36	33	37		18	34		18	67200
19	36	42	50	30	37		19	39		19	78000
19	44	37	35	41	38		19	39		19	78000
19	43	37	51	36	38		19	41		19	82000
20	53	57	38	42	47		20	47		20	94800
20	25	29	27	31	35		20	29		20	58800
20	41	40	35	33	42		20	38		20	76400
							the numbers of pollen grains in a single flower = the number of pollen grains with 5μl*2000

## Sheet: 3
plant	flowers numbers	the number of pollen grains remained after a single visit by foraging behavior I
1	1	69600
1	1	71000
2	1	69800
2	1	68800
3	1	68400
3	1	68800
4	1	66600
4	1	69000
5	1	68000
5	1	68600
plant	flowers numbers	the number of pollen grains remained after a single visit by foraging behavior II
6	1	68200
6	1	68400
7	1	68800
7	1	65800
8	1	67400
8	1	67600
9	1	69000
9	1	67200
10	1	68200
10	1	68200
plant	flowers numbers	without middle lobes, the number of pollen grains remained after a single visit by pollinators
11	1	68800
11	1	71600
12	1	67600
12	1	67800
13	1	69000
13	1	71400
14	1	71600
14	1	74200
15	1	70200
15	1	69400
