# Supplementary material for: Elaborated pollen packaging and dispensing mechanism induced by petal architecture from a Papaveraceae species
Source: PeerJ. 2019 Jun 11;7:e7066. doi: 10.7717/peerj.7066 (PMC6568250; doi:10.7717/peerj.7066)
Supplement: Supplemental Information 9 [file peerj-07-7066-s009.zip]

Archive with 5 entries (2 files):
- Dataset of table 2/
- Dataset of table 2/ (raw data)table 2.xlsx
- __MACOSX/
- __MACOSX/Dataset of table 2/
- __MACOSX/Dataset of table 2/._ (raw data)table 2.xlsx
