# Supplementary material for: Elaborated pollen packaging and dispensing mechanism induced by petal architecture from a Papaveraceae species
Source: PeerJ. 2019 Jun 11;7:e7066. doi: 10.7717/peerj.7066 (PMC6568250; doi:10.7717/peerj.7066)
Supplement: Supplemental Information 9 [file peerj-07-7066-s009.zip › Dataset of table 2/ (raw data)table 2.xlsx]

## Sheet: fruit set and seed set
fruit set										fruit set
repeat		nature		retention of four stamens and bagging		outcross pollination and baggng		supplemental outcrossing		repeat	nature	retention of four stamens and bagging	outcross pollination and baggng	supplemental outcrossing
1	30	25	30	24	30	23	30	25		1	0.833333	0.8	0.766667	0.833333
2	30	25	30	23	30	25	30	26		2	0.833333	0.766667	0.833333	0.866667
3	30	23	30	24	30	24	30	23		3	0.766667	0.8	0.8	0.766667
										mean	0.8111	0.7889	0.8	0.8222
										SE	0.022	0.011	0.019	0.029
seed set										seed set
repeat		nature		retention of four stamens and bagging		outcross pollination and baggng		supplemantal outcrossing		repeat	nature	retention of four stamens and bagging	outcross pollination and baggng	supplemental outcrossing
1	25	19	20	15	13	11	18	15		1	0.76	0.75	0.846154	0.833333
2	25	24	30	14	15	13	14	12		2	0.96	0.466667	0.866667	0.857143
3	29	22	24	12	19	15	18	15		3	0.758621	0.5	0.789474	0.833333
4	28	21	29	18	16	13	20	16		4	0.75	0.62069	0.8125	0.8
5	27	20	22	20	14	12	14	12		5	0.740741	0.909091	0.857143	0.857143
6	30	23	25	23	18	16	20	15		6	0.766667	0.92	0.888889	0.75
7	35	28	30	18	21	17	21	17		7	0.8	0.6	0.809524	0.809524
8	36	23	31	23	16	13	18	15		8	0.638889	0.741935	0.8125	0.833333
9	35	27	30	17	20	18	17	15		9	0.771429	0.566667	0.9	0.882353
10	34	21	31	21	14	12	15	12		10	0.617647	0.677419	0.857143	0.8
11	23	20	28	20	13	11	14	12		11	0.869565	0.714286	0.846154	0.857143
12	25	22	20	12	15	12	16	13		12	0.88	0.6	0.8	0.8125
13	26	22	21	12	16	14	15	12		13	0.846154	0.571429	0.875	0.8
14	30	21	25	21	16	14	18	15		14	0.7	0.84	0.875	0.833333
15	30	25	25	15	18	16	20	15		15	0.833333	0.6	0.888889	0.75
16	31	27	26	17	20	16	18	15		16	0.870968	0.653846	0.8	0.833333
17	29	26	24	18	19	17	17	14		17	0.896552	0.75	0.894737	0.823529
18	28	25	23	17	18	15	19	16		18	0.892857	0.73913	0.833333	0.842105
19	31	21	26	21	15	14	16	15		19	0.677419	0.807692	0.933333	0.9375
20	25	23	20	23	15	13	17	14		20	0.92	1.15	0.866667	0.823529
21	32	24	27	15	17	15	15	13		21	0.75	0.555556	0.882353	0.866667
22	25	22	20	22	15	13	18	15		22	0.88	1.1	0.866667	0.833333
23	34	25	29	17	17	15	16	14		23	0.735294	0.586207	0.882353	0.875
24	28	25	23	25	18	15	20	17		24	0.892857	1.08696	0.833333	0.85
25	30	27	25	17	20	18	17	14		25	0.9	0.68	0.9	0.823529
26	31	27	26	19	21	18	21	17		26	0.870968	0.730769	0.857143	0.809524
27	25	22	20	22	15	13	17	14		27	0.88	1.1	0.866667	0.823529
28	34	21	29	21	14	12	18	14		28	0.617647	0.724138	0.857143	0.777778
29	23	20	18	20	13	11	15	12		29	0.869565	1.11111	0.846154	0.8
30	26	22	31	22	16	15	18	14		30	0.846154	0.709677	0.9375	0.777778
										mean	0.806444	0.752109	0.859414	0.826876
1	27	25	22	15	17	15	20	16		31	0.925926	0.681818	0.882353	0.8
2	35	22	30	22	15	13	14	11		32	0.628571	0.733333	0.866667	0.785714
3	25	20	25	20	15	13	16	13		33	0.8	0.8	0.866667	0.8125
4	30	25	25	25	20	18	19	15		34	0.833333	1	0.9	0.789474
5	29	25	24	16	19	17	18	15		35	0.862069	0.666667	0.894737	0.833333
6	38	35	33	18	18	17	20	17		36	0.921053	0.545455	0.944444	0.85
7	30	27	25	17	20	18	18	15		37	0.9	0.68	0.9	0.833333
8	31	27	31	18	19	17	17	15		38	0.870968	0.580645	0.894737	0.882353
9	30	25	25	15	16	14	15	11		39	0.833333	0.6	0.875	0.733333
10	35	20	30	20	15	12	17	14		40	0.571429	0.666667	0.8	0.823529
11	26	23	26	23	16	14	18	12		41	0.884615	0.884615	0.875	0.666667
12	35	22	30	22	17	15	16	14		42	0.628571	0.733333	0.882353	0.875
13	34	23	29	23	15	12	18	15		43	0.676471	0.793103	0.8	0.833333
14	30	20	30	20	15	13	17	13		44	0.666667	0.666667	0.866667	0.764706
15	33	27	23	23	13	11	16	13		45	0.818182	1	0.846154	0.8125
16	30	24	20	20	17	15	18	15		46	0.8	1	0.882353	0.833333
17	28	26	28	16	18	16	20	16		47	0.928571	0.571429	0.888889	0.8
18	31	21	27	21	15	13	16	13		48	0.677419	0.777778	0.866667	0.8125
19	27	23	27	19	17	16	19	15		49	0.851852	0.703704	0.941176	0.789474
20	35	31	31	17	16	14	17	13		50	0.885714	0.548387	0.875	0.764706
21	36	30	32	20	16	15	18	13		51	0.833333	0.625	0.9375	0.722222
22	28	26	28	17	18	16	20	15		52	0.928571	0.607143	0.888889	0.75
23	28	23	28	14	18	15	18	15		53	0.821429	0.5	0.833333	0.833333
24	35	27	30	18	15	13	16	11		54	0.771429	0.6	0.866667	0.6875
25	30	26	28	15	20	18	20	14		55	0.866667	0.535714	0.9	0.7
26	28	25	23	17	18	15	19	15		56	0.892857	0.73913	0.833333	0.789474
27	27	24	27	15	17	15	19	15		57	0.888889	0.555556	0.882353	0.789474
28	27	23	27	15	17	15	18	14		58	0.851852	0.555556	0.882353	0.777778
29	28	20	27	25	18	16	17	14		59	0.714286	0.925926	0.888889	0.823529
30	30	26	25	19	16	14	18	14		60	0.866667	0.76	0.875	0.777778
										mean	0.813357	0.701254	0.877906	0.791563
1	32	25	28	20	14	13	16	12		61	0.78125	0.714286	0.928571	0.75
2	36	29	31	19	16	14	15	12		62	0.805556	0.612903	0.875	0.8
3	35	30	32	16	17	15	19	16		63	0.857143	0.5	0.882353	0.842105
4	31	26	27	26	18	16	20	17		64	0.83871	0.962963	0.888889	0.85
5	28	21	24	21	18	17	19	16		65	0.75	0.875	0.944444	0.842105
6	29	21	25	21	19	17	19	16		66	0.724138	0.84	0.894737	0.842105
7	31	23	27	23	21	18	21	17		67	0.741935	0.851852	0.857143	0.809524
8	36	26	31	26	16	13	17	13		68	0.722222	0.83871	0.8125	0.764706
9	32	26	28	16	22	20	22	18		69	0.8125	0.571429	0.909091	0.818182
10	29	23	29	23	19	16	19	15		70	0.793103	0.793103	0.842105	0.789474
11	32	28	28	18	17	15	17	15		71	0.875	0.642857	0.882353	0.882353
12	28	20	28	20	18	17	19	15		72	0.714286	0.714286	0.944444	0.789474
13	27	21	26	21	17	16	16	13		73	0.777778	0.807692	0.941176	0.8125
14	28	23	33	17	18	15	16	13		74	0.821429	0.515152	0.833333	0.8125
15	29	23	24	23	19	17	20	16		75	0.793103	0.958333	0.894737	0.8
16	36	26	31	16	16	14	18	14		76	0.722222	0.516129	0.875	0.777778
17	29	23	25	13	19	17	19	15		77	0.793103	0.52	0.894737	0.789474
18	31	24	26	24	21	19	21	16		78	0.774194	0.923077	0.904762	0.761905
19	28	21	23	21	18	16	19	14		79	0.75	0.913043	0.888889	0.736842
20	32	26	28	17	22	20	20	16		80	0.8125	0.607143	0.909091	0.8
21	23	20	21	20	13	12	17	13		81	0.869565	0.952381	0.923077	0.764706
22	30	25	25	15	16	15	18	15		82	0.833333	0.6	0.9375	0.833333
23	25	20	30	14	15	13	17	13		83	0.8	0.466667	0.866667	0.764706
24	29	23	24	23	19	18	19	16		84	0.793103	0.958333	0.947368	0.842105
25	31	25	24	12	19	16	20	16		85	0.806452	0.5	0.842105	0.8
26	29	24	24	24	20	17	20	17		86	0.827586	1	0.85	0.85
27	32	27	28	18	18	16	19	15		87	0.84375	0.642857	0.888889	0.789474
28	28	25	25	16	15	13	18	14		88	0.892857	0.64	0.866667	0.777778
29	30	25	24	17	18	16	19	15		89	0.833333	0.708333	0.888889	0.789474
30	30	24	25	18	18	16	20	16		90	0.8	0.72	0.888889	0.8
										mean	0.798672	0.728884	0.890114	0.802753
fruit set=the number of fruit / 30										seed set
seed set=the nuber of seed / the number of ovules										repeat	nature	retention of four stamens and bagging	outcross pollination and baggng	supplemental outcrossing
										1	0.8064	0.7521	0.8594	0.8269
										2	0.8134	0.7013	0.8779	0.7916
										3	0.7987	0.7289	0.8901	0.8028
										mean	0.806167	0.727433	0.8758	0.8071
										SE	0.004	0.015	0.009	0.01
										Compared of the germination between self-pollinated seeds and nature pollinaton seeds.
										dark，10/25℃
										repeat	supplemental outcrossing	selfing	outcrossing	nature pollination
Compared of the germination rate between self-pollinated seeds and nature pollination seeds.										1	45	32.5	57.5	57.5
repeat		supplemental outcrossing		selfing		outcrossing		nature pollination		2	55	25	60	47.5
										3	60	35	70	55
1	40	18	40	13	40	23	40	23		4	55	37.5	50	42.5
2	40	22	40	10	40	24	40	19		mean	53.75	32.5	59.38	50.63
3	40	24	40	14	40	28	40	22		SE	3.15	2.7	4.13	3.44
4	40	22	40	15	40	20	40	17
